# Supplementary material for: Instrumented gait analysis post‐anterior cruciate ligament reconstruction in pediatric patients: A non‐invasive method for quantifying the static and dynamic leg axis
Source: J Exp Orthop. 2025 Jun 29;12(2):e70320. doi: 10.1002/jeo2.70320 (PMC12206495; doi:10.1002/jeo2.70320)
Supplement: Supplementary file 1 — Supporting Information. [file JEO2-12-e70320-s001.xlsx]

## Sheet: DATA
Patient ID	Age at time of injury	Sex (1:female;2:male)	Height (3 mo)	Weight (3 mo)	BMI (3 mo)	Weight (12 mo)	Height (12 mo)	BMI (12 mo)	Concomitant injuries (1:yes;2:no)	Treatment (1:surgical;2:conservative)	3M_KneeAngle_Affected_Stance	3M_KneeAngle_Affected_IC	3M_KneeAngle_Affected_LR	3M_KneeAngle_Affected_MSt	3M_KneeAngle_Unaffected_Stance	3M_KneeAngle_Unaffected_IC	3M_KneeAngle_Unaffected_LR	3M_KneeAngle_Unaffected_MSt	3M_JointMoment_Affected_Stance	3M_JointMoment_Affected_IC	3M_JointMoment_Affected_LR	3M_JointMoment_Affected_MSt	3M_JointMoment_Unaffected_Stance	3M_JointMoment_Unaffected_IC	3M_JointMoment_Unaffected_LR	3M_JointMoment_Unaffected_MSt	12M_KneeAngle_Affected_Stance	12M_KneeAngle_Affected_IC	12M_KneeAngle_Affected_LR	12M_KneeAngle_Affected_MSt	12M_KneeAngle_Unaffected_Stance	12M_KneeAngle_Unaffected_IC	12M_KneeAngle_Unaffected_LR	12M_KneeAngle_Unaffected_MSt	12M_JointMoment_Affected_Stance	12M_JointMoment_Affected_IC	12M_JointMoment_Affected_LR	12M_JointMoment_Affected_MSt	12M_JointMoment_Unaffected_Stance	12M_JointMoment_Unaffected_IC	12M_JointMoment_Unaffected_LR	12M_JointMoment_Unaffected_MSt
14	13	2	154.7	65.4	27.3273	72	159	28.4799	1	1	-9.12526	0.1866	0.442506	-1.14811	-6.36823	-3.50737	-6.78374	-4.54196	-0.0179	-0.0389717	-0.00547533	-0.0420475	-0.02942	0.0236161	0.17991	0.436306	-2.24346	2.21917	4.92053	1.33797	-0.4711	0.848228	3.1547	0.32672	0.03145	-0.03657	0.30862	0.0486125	0.10886	-0.00915583	0.438436	0.207272
15	18	2	170.6	61.9	21.2683	66.1	171	22.6052	2	1	8.37726	10.198	12.2936	6.32874	9.35087	8.33096	13.1459	8.10052	0.05622	-0.0531033	0.469151	0.159077	0.09478	-0.0297459	0.469808	0.102428	-1.4842	1.21796	2.00067	-0.921784	0.53686	3.5272	5.12032	0.925273	-0.02633	-0.00754727	0.192989	0.151022	-0.02631	-0.0649638	0.516223	0.082137
19	17	1	167.5	61.2	21.8133	65.8	168.5	23.1753	1	1	-3.69749	0.461381	2.14012	0.0814892	-1.35881	1.01986	4.89014	2.54668	-0.02315	0.0110111	0.293947	0.231166	-0.05081	0.00423222	0.371645	0.176227	-2.12041	-2.00391	-0.431785	-1.22822	0.95023	-0.580266	2.62675	0.17527	-0.00302	0.0744212	0.369477	0.175999	0.02316	0.0318494	0.23248	0.136754
20	16	1	167.2	89.3	31.9432	88.6	167.2	31.6928	2	1	-9.10488	-8.39984	-3.4932	-7.03978	-10.2094	-9.58109	-4.74517	-7.8922	-0.09724	-0.0186141	0.0697664	0.114195	-0.08641	-0.0098395	0.0527984	-0.0224308	-8.06467	-6.23188	-2.38627	-7.47386	-9.44771	-6.25047	-4.52999	-9.95762	-0.04771	-0.009264	0.22428	0.109265	-0.04905	0.00329105	0.0221121	0.0349425
23	16	1	170.5	66.8	22.9788	64.6	171.2	22.0407	1	1	2.03693	4.77794	7.63922	0.49929	5.20133	6.84555	6.72135	3.29128	0.06268	-0.015924	0.324076	0.335474	0.07683	0.001785	0.176369	0.366277	-2.21515	1.34469	1.49208	2.20153	3.36003	3.48495	1.22657	1.35007	-0.02981	-0.0356424	0.147195	0.0336383	-0.00472	0.00962154	0.343381	0.214844
25	15	1	165.4	60.2	22.0052	57.9	165.5	21.1389	1	1	-3.17944	-1.41603	1.62367	-0.89544	-4.0823	-3.18631	-1.03738	-5.44912	-0.0538	0.00339944	0.129163	0.0487025	-0.07317	-0.0104261	0.231089	0.0209442	-2.9098	-1.63371	0.988912	-2.0715	-5.07711	-2.70024	1.66172	-5.26548	-0.07049	-0.00305563	0.247257	0.0189783	-0.07288	-0.0221317	0.24515	0.0209275
26	16	2	184	89.1	26.3173	91	183.8	26.9371	2	1	-8.19812	-2.75426	-0.273716	-4.14697	-6.67268	-3.59174	-2.00961	-3.00262	-0.15396	0.00308286	0.202631	0.0333612	-0.05044	0.0138194	0.329318	0.193183	-1.15332	-1.58864	-0.444231	-0.971384	-3.06895	-3.39044	-1.80366	-2.33256	0.00924	-0.0161917	0.364117	0.19451	-0.0928	0.00175333	0.22662	0.198703
27	15	2	169	59.6	20.8676	66.7	171.2	22.7572	2	1	-1.21138	-2.25208	-1.12069	-0.00187917	-0.05211	1.59922	1.7613	2.63442	0.00277	-0.0118624	0.0634508	-0.0015925	0.03686	0.0167183	0.164511	0.21654	0.03298	1.81233	4.8825	0.694122	1.72318	5.01049	4.87115	-0.774472	0.04376	0.00690722	0.262262	0.239878	0.05343	-0.0125124	0.253522	0.386768
63	17	2	175.2	91.6	29.842	94.7	176	30.5721	1	1	-0.62902	3.43612	5.00069	0.713633	-0.50102	3.88616	4.18878	1.58395	0.06594	0.00525611	0.249657	0.278916	0.0237	-0.0118325	0.212292	0.166334	-1.40121	-2.14941	0.391661	-0.365252	-0.12056	0.756369	2.17634	1.13305	-0.07315	-0.02764	0.237327	0.0720033	0.01772	0.00879533	0.252611	0.192768
72	17	2	178.6	80.9	25.3621	78.5	179.4	24.3907	1	1	1.95261	3.88077	2.01794	3.21152	2.87988	4.41837	3.43972	3.6689	0.02028	0.0269243	0.315125	0.151015	0.12203	0.00856286	0.315435	0.077855	-6.4157	-2.09689	3.89161	-3.79662	-6.54789	0.628807	3.91129	-2.34952	-0.01863	-0.0602941	0.252702	0.0628258	-0.04847	-0.0676594	0.3454	0.0902267
75	16	1	173.9	73.1	24.1723	78.3	174.3	25.7731	2	1	-0.38233	0.364321	1.9784	1.21456	0.75281	0.741626	0.874282	1.42866	0.04175	0.0303814	0.478775	0.233761	0.07185	0.00308	0.298475	0.195976	-2.1178	-2.57876	-0.486575	1.03481	-0.32428	0.525782	1.15752	1.60129	-0.01786	-0.0499575	0.190815	0.144914	-0.02546	-0.0473871	0.185749	0.0585292
76	13	1	155	54.8	22.8096	54.7	158.5	21.7735	2	1	-4.73565	0.187532	1.9305	-1.38883	-2.12593	1.22711	1.1408	0.053516	-0.05257	0.0100517	0.330024	0.151666	0.01027	0.0035825	0.282874	0.17514	-11.6057	-9.71257	-6.50353	-8.96105	-12.7491	-11.6834	-10.3553	-12.3975	-0.11424	-0.0218463	0.22201	0.109633	-0.08367	-0.0150567	0.191611	0.0844257
78	16	2	171	54.6	18.6724	56.2	173	18.7778	2	1	-3.785	-3.20541	-2.69554	0.765706	-3.18336	-2.79032	-2.38108	-1.81087	-0.00747	-0.00627412	0.117816	0.195671	0.04514	-0.0133905	0.18958	0.147066	-3.02368	-1.8138	-0.247567	-2.1147	-0.95847	0.548162	2.26641	0.446893	0.01007	0.0315292	0.164549	0.193526	-0.01219	0.0156867	0.341756	0.289664
79	16	1	177.7	67	21.2178	69.9	178.1	22.0368	2	1	-3.16919	-4.04719	-2.37426	-3.93445	-2.6332	-3.20178	-1.10424	-2.4094	0.06469	-0.01021	0.162149	0.171867	0.09756	0.00688833	0.260418	0.270946	3.03376	3.00793	5.32878	5.98269	1.5116	2.85528	4.26649	3.77603	0.02431	0.009705	0.608093	0.384492	0.0114	-0.0355815	0.430219	0.0983982
80	13	1	174.4	99.7	32.7795	107.3	175.1	34.9967	1	1	-10.2706	-8.66596	-7.70838	-7.87562	-10.5733	-9.48568	-6.45299	-9.65486	0.00224	-0.001145	0.105869	0.119082	-0.00698	-0.0321506	0.0473762	0.141088	-7.15912	-5.07555	-1.02951	0.722524	-5.87004	-5.98415	-3.78006	-2.57083	-0.06339	0.000778333	0.10443	0.0535717	-0.03586	-0.031574	0.103115	0.0442692
88	14	2	177.9	71.2	22.4972	71.5	179	22.3152	1	1	-0.29649	-2.8074	-0.950727	-0.959558	-3.03839	-3.18534	-1.75657	-2.3405	-0.01402	0.0185138	0.161147	0.10317	-0.08408	-0.0146637	0.0916821	0.025506	0.54823	-3.40273	-0.553812	-4.61695	-1.60643	-2.61855	-1.3146	-2.83651	-0.00805	-0.002305	0.191529	0.0289856	-0.07133	-0.013485	0.253673	0.0906456
94	10	2	136	32	17.301	30.9	142	15.3243	2	1	-3.6478	-3.03723	2.10208	1.8003	0.56441	0.757638	4.13245	5.08683	0.00766	-0.0256617	0.181585	0.170205	0.00122	0.0158562	0.231732	0.23481	-2.32334	-3.3163	-0.941751	-0.0614442	3.65726	2.59528	3.4363	5.34124	0.00097	-0.00528857	0.233141	0.20438	0.05741	0.0222244	0.243973	0.269183
96	16	2	178.6	62.5	19.5937	70.2	179.6	21.7633	1	1	0.58123	0.97599	-0.268313	0.96998	2.49558	3.84592	6.00022	5.47403	-0.03425	-0.0270009	0.211985	0.0860925	0.03625	-0.0128982	0.413433	0.151557	0.60712	0.97599	-0.268313	0.96998	1.721	3.84592	6.00022	5.47403	-0.03425	-0.0270009	0.211985	0.0860925	0.03625	-0.0128982	0.413433	0.151557
35	11	1	150	33	14.6667	37.5	158	15.0216	2	2	-2.93705	-3.03178	3.91535	0.256567	-4.06512	-3.72679	-0.0618388	-2.55768	0.02632	-0.058033	0.196761	0.110001	-0.03193	-0.0536079	0.189028	0.0730825	-8.17053	-6.05013	-3.47111	-6.03542	-6.6191	-7.41836	-5.91769	-7.07525	-0.10107	-0.0552462	0.268943	0.160924	-0.1124	0.00242938	0.0710231	0.15741
49	10	1				35.3	152	15.2787	2	2																	3.20175	2.48757	5.00062	2.71156	3.09007	3.86716	5.66566	5.35796	0.07779	-0.00990833	0.416444	0.25968	0.0227	-0.049875	0.423945	0.284436
54	14	1				70.1	163	26.3841	2	2																	-1.00409	1.02379	1.18106	0.845914	-0.39921	-0.541146	-0.940085	-1.83748	-0.00851	-0.0321633	0.180547	0.066435	0.0239	-0.0226683	0.241313	0.178748
56	13	2				63.7	171	21.7845	1	2																	-2.64114	-1.19991	-2.62595	1.08695	-3.1065	4.19021	10.7238	2.99601	-0.04149	0.03067	0.102716	0.162646	-0.0069	-0.0496073	0.476572	0.0534333
57	9	2				30.7	139.5	15.7757	2	2																	-2.16421	0.395435	2.21032	1.84255	-0.07577	0.964595	2.53681	4.17568	-0.01578	0.0065345	0.275149	0.172312	-0.03268	-0.0192808	0.350935	0.270729
67	17	1	172.9	70.4	23.5496	76.4	174	25.2345	2	2	-4.58312	-1.45021	0.437538	-2.81727	-3.01061	-0.878084	-0.232963	-2.36945	-0.03438	-0.0293358	0.200394	0.129519	-0.03754	-0.0167183	0.050665	0.140357	-9.04061	-0.266838	-0.579046	-4.03075	-10.7569	-5.70355	-3.97471	-9.26589	-0.04681	-0.0185584	0.164232	0.167061	-0.07221	-0.0609455	0.132317	0.14297
82	13	2				69.5	169.2	24.2764	2	2																	-0.15335	-3.35301	-1.58674	-2.03712	3.95221	0.537079	2.07617	3.14897	-0.02295	0.0110362	0.232042	0.241213	0.08606	0.0112536	0.252596	0.306514

## Sheet: README
Column	Description
Patient ID	Unique identifier for each patient.
Age at time of injury	Age of the patient at the time of injury (in years).
Sex	Gender of the patient (1 = female, 2 = male).
Height (3 mo)	Patient's height 3 months after injury or surgery (in cm).
Weight (3 mo)	Patient's weight 3 months after injury or surgery (in kg).
BMI (3 mo)	Body Mass Index of the patient 3 months after injury or surgery.
Weight (12 mo)	Patient's weight 12 months after injury or surgery (in kg).
Height (12 mo)	Patient's height 12 months after injury or surgery (in cm).
BMI (12 mo)	Body Mass Index of the patient 12 months after injury or surgery.
Concomitant injuries	Presence of concomitant injuries (1 = yes, 2 = no).
Treatment	Type of treatment: 1 = surgical (post-surgery measurements), 2 = conservative (post-injury measurements).
3M_KneeAngle_Affected_Stance	Knee angle on the affected side during the stance phase, measured 3 months post-injury or post-surgery.
3M_KneeAngle_Affected_IC	Knee angle on the affected side during initial contact (IC), measured 3 months post-injury or post-surgery.
3M_KneeAngle_Affected_LR	Knee angle on the affected side during loading response (LR), measured 3 months post-injury or post-surgery.
3M_KneeAngle_Affected_MSt	Knee angle on the affected side during mid-stance (MSt), measured 3 months post-injury or post-surgery.
3M_KneeAngle_Unaffected_Stance	Knee angle on the unaffected side during the stance phase, measured 3 months post-injury or post-surgery.
3M_KneeAngle_Unaffected_IC	Knee angle on the unaffected side during initial contact (IC), measured 3 months post-injury or post-surgery.
3M_KneeAngle_Unaffected_LR	Knee angle on the unaffected side during loading response (LR), measured 3 months post-injury or post-surgery.
3M_KneeAngle_Unaffected_MSt	Knee angle on the unaffected side during mid-stance (MSt), measured 3 months post-injury or post-surgery.
3M_JointMoment_Affected_Stance	Joint moment on the affected side during the stance phase, measured 3 months post-injury or post-surgery.
3M_JointMoment_Affected_IC	Joint moment on the affected side during initial contact (IC), measured 3 months post-injury or post-surgery.
3M_JointMoment_Affected_LR	Joint moment on the affected side during loading response (LR), measured 3 months post-injury or post-surgery.
3M_JointMoment_Affected_MSt	Joint moment on the affected side during mid-stance (MSt), measured 3 months post-injury or post-surgery.
3M_JointMoment_Unaffected_Stance	Joint moment on the unaffected side during the stance phase, measured 3 months post-injury or post-surgery.
3M_JointMoment_Unaffected_IC	Joint moment on the unaffected side during initial contact (IC), measured 3 months post-injury or post-surgery.
3M_JointMoment_Unaffected_LR	Joint moment on the unaffected side during loading response (LR), measured 3 months post-injury or post-surgery.
3M_JointMoment_Unaffected_MSt	Joint moment on the unaffected side during mid-stance (MSt), measured 3 months post-injury or post-surgery.
12M_KneeAngle_Affected_Stance	Knee angle on the affected side during the stance phase, measured 12 months post-injury or post-surgery.
12M_KneeAngle_Affected_IC	Knee angle on the affected side during initial contact (IC), measured 12 months post-injury or post-surgery.
12M_KneeAngle_Affected_LR	Knee angle on the affected side during loading response (LR), measured 12 months post-injury or post-surgery.
12M_KneeAngle_Affected_MSt	Knee angle on the affected side during mid-stance (MSt), measured 12 months post-injury or post-surgery.
12M_KneeAngle_Unaffected_Stance	Knee angle on the unaffected side during the stance phase, measured 12 months post-injury or post-surgery.
12M_KneeAngle_Unaffected_IC	Knee angle on the unaffected side during initial contact (IC), measured 12 months post-injury or post-surgery.
12M_KneeAngle_Unaffected_LR	Knee angle on the unaffected side during loading response (LR), measured 12 months post-injury or post-surgery.
12M_KneeAngle_Unaffected_MSt	Knee angle on the unaffected side during mid-stance (MSt), measured 12 months post-injury or post-surgery.
12M_JointMoment_Affected_Stance	Joint moment on the affected side during the stance phase, measured 12 months post-injury or post-surgery.
12M_JointMoment_Affected_IC	Joint moment on the affected side during initial contact (IC), measured 12 months post-injury or post-surgery.
12M_JointMoment_Affected_LR	Joint moment on the affected side during loading response (LR), measured 12 months post-injury or post-surgery.
12M_JointMoment_Affected_MSt	Joint moment on the affected side during mid-stance (MSt), measured 12 months post-injury or post-surgery.
12M_JointMoment_Unaffected_Stance	Joint moment on the unaffected side during the stance phase, measured 12 months post-injury or post-surgery.
12M_JointMoment_Unaffected_IC	Joint moment on the unaffected side during initial contact (IC), measured 12 months post-injury or post-surgery.
12M_JointMoment_Unaffected_LR	Joint moment on the unaffected side during loading response (LR), measured 12 months post-injury or post-surgery.
12M_JointMoment_Unaffected_MSt	Joint moment on the unaffected side during mid-stance (MSt), measured 12 months post-injury or post-surgery.
